# Supplementary material for: Pharmacological Inhibition of STAT3 by Stattic Ameliorates Clinical Symptoms and Reduces Autoinflammation in Myeloid, Lymphoid, and Neuronal Tissue Compartments in Relapsing–Remitting Model of Experimental Autoimmune Encephalomyelitis in SJL/J Mice
Source: Pharmaceutics. 2021 Jun 22;13(7):925. doi: 10.3390/pharmaceutics13070925 (PMC8308768; doi:10.3390/pharmaceutics13070925)
Supplement: Supplementary file 1 [file pharmaceutics-13-00925-s001.zip]

Archive with 1 entries (1 files):
- pharmaceutics-1253160-supplementary.pdf
